# Supplementary material for: Tissue-specific biological aging predicts progression in prostate cancer and acute myeloid leukemia
Source: Front Oncol. 2023 Sep 6;13:1222168. doi: 10.3389/fonc.2023.1222168 (PMC10512286; doi:10.3389/fonc.2023.1222168)
Supplement: Supplementary file 1 [file Table_1.xlsx]

## Sheet: Suppl Table 1
Supplementary Table 1. Biological aging genes identified from the literacture search
CD44	Lanke V, Moolamalla STR, Roy D, Vinod PK. Integrative Analysis of Hippocampus Gene Expression Profiles Identifies Network Alterations in Aging and Alzheimer's Disease. Front Aging Neurosci. 2018 May 23;10:153. doi: 10.3389/fnagi.2018.00153. PMID: 29875655; PMCID: PMC5974201.
VEGFA	Lanke V, Moolamalla STR, Roy D, Vinod PK. Integrative Analysis of Hippocampus Gene Expression Profiles Identifies Network Alterations in Aging and Alzheimer's Disease. Front Aging Neurosci. 2018 May 23;10:153. doi: 10.3389/fnagi.2018.00153. PMID: 29875655; PMCID: PMC5974201.
HIF1A	Lanke V, Moolamalla STR, Roy D, Vinod PK. Integrative Analysis of Hippocampus Gene Expression Profiles Identifies Network Alterations in Aging and Alzheimer's Disease. Front Aging Neurosci. 2018 May 23;10:153. doi: 10.3389/fnagi.2018.00153. PMID: 29875655; PMCID: PMC5974201.
VIM	Lanke V, Moolamalla STR, Roy D, Vinod PK. Integrative Analysis of Hippocampus Gene Expression Profiles Identifies Network Alterations in Aging and Alzheimer's Disease. Front Aging Neurosci. 2018 May 23;10:153. doi: 10.3389/fnagi.2018.00153. PMID: 29875655; PMCID: PMC5974201.
CDKN1A	Lanke V, Moolamalla STR, Roy D, Vinod PK. Integrative Analysis of Hippocampus Gene Expression Profiles Identifies Network Alterations in Aging and Alzheimer's Disease. Front Aging Neurosci. 2018 May 23;10:153. doi: 10.3389/fnagi.2018.00153. PMID: 29875655; PMCID: PMC5974201.
SYK	Lanke V, Moolamalla STR, Roy D, Vinod PK. Integrative Analysis of Hippocampus Gene Expression Profiles Identifies Network Alterations in Aging and Alzheimer's Disease. Front Aging Neurosci. 2018 May 23;10:153. doi: 10.3389/fnagi.2018.00153. PMID: 29875655; PMCID: PMC5974201.
STAT3	Lanke V, Moolamalla STR, Roy D, Vinod PK. Integrative Analysis of Hippocampus Gene Expression Profiles Identifies Network Alterations in Aging and Alzheimer's Disease. Front Aging Neurosci. 2018 May 23;10:153. doi: 10.3389/fnagi.2018.00153. PMID: 29875655; PMCID: PMC5974201.
FOS	Lanke V, Moolamalla STR, Roy D, Vinod PK. Integrative Analysis of Hippocampus Gene Expression Profiles Identifies Network Alterations in Aging and Alzheimer's Disease. Front Aging Neurosci. 2018 May 23;10:153. doi: 10.3389/fnagi.2018.00153. PMID: 29875655; PMCID: PMC5974201.
SHC1	Lanke V, Moolamalla STR, Roy D, Vinod PK. Integrative Analysis of Hippocampus Gene Expression Profiles Identifies Network Alterations in Aging and Alzheimer's Disease. Front Aging Neurosci. 2018 May 23;10:153. doi: 10.3389/fnagi.2018.00153. PMID: 29875655; PMCID: PMC5974201.
GADD45B	Lanke V, Moolamalla STR, Roy D, Vinod PK. Integrative Analysis of Hippocampus Gene Expression Profiles Identifies Network Alterations in Aging and Alzheimer's Disease. Front Aging Neurosci. 2018 May 23;10:153. doi: 10.3389/fnagi.2018.00153. PMID: 29875655; PMCID: PMC5974201.
TGFB1	Lanke V, Moolamalla STR, Roy D, Vinod PK. Integrative Analysis of Hippocampus Gene Expression Profiles Identifies Network Alterations in Aging and Alzheimer's Disease. Front Aging Neurosci. 2018 May 23;10:153. doi: 10.3389/fnagi.2018.00153. PMID: 29875655; PMCID: PMC5974201.
CEBPB	Lanke V, Moolamalla STR, Roy D, Vinod PK. Integrative Analysis of Hippocampus Gene Expression Profiles Identifies Network Alterations in Aging and Alzheimer's Disease. Front Aging Neurosci. 2018 May 23;10:153. doi: 10.3389/fnagi.2018.00153. PMID: 29875655; PMCID: PMC5974201.
GFAP	Lanke V, Moolamalla STR, Roy D, Vinod PK. Integrative Analysis of Hippocampus Gene Expression Profiles Identifies Network Alterations in Aging and Alzheimer's Disease. Front Aging Neurosci. 2018 May 23;10:153. doi: 10.3389/fnagi.2018.00153. PMID: 29875655; PMCID: PMC5974201.
S100A8	Lanke V, Moolamalla STR, Roy D, Vinod PK. Integrative Analysis of Hippocampus Gene Expression Profiles Identifies Network Alterations in Aging and Alzheimer's Disease. Front Aging Neurosci. 2018 May 23;10:153. doi: 10.3389/fnagi.2018.00153. PMID: 29875655; PMCID: PMC5974201.
ALDH1L1	Lanke V, Moolamalla STR, Roy D, Vinod PK. Integrative Analysis of Hippocampus Gene Expression Profiles Identifies Network Alterations in Aging and Alzheimer's Disease. Front Aging Neurosci. 2018 May 23;10:153. doi: 10.3389/fnagi.2018.00153. PMID: 29875655; PMCID: PMC5974201.
CHI3L1	Lanke V, Moolamalla STR, Roy D, Vinod PK. Integrative Analysis of Hippocampus Gene Expression Profiles Identifies Network Alterations in Aging and Alzheimer's Disease. Front Aging Neurosci. 2018 May 23;10:153. doi: 10.3389/fnagi.2018.00153. PMID: 29875655; PMCID: PMC5974201.
YWHAZ	Lanke V, Moolamalla STR, Roy D, Vinod PK. Integrative Analysis of Hippocampus Gene Expression Profiles Identifies Network Alterations in Aging and Alzheimer's Disease. Front Aging Neurosci. 2018 May 23;10:153. doi: 10.3389/fnagi.2018.00153. PMID: 29875655; PMCID: PMC5974201.
SYNJ1	Lanke V, Moolamalla STR, Roy D, Vinod PK. Integrative Analysis of Hippocampus Gene Expression Profiles Identifies Network Alterations in Aging and Alzheimer's Disease. Front Aging Neurosci. 2018 May 23;10:153. doi: 10.3389/fnagi.2018.00153. PMID: 29875655; PMCID: PMC5974201.
MAPK9	Lanke V, Moolamalla STR, Roy D, Vinod PK. Integrative Analysis of Hippocampus Gene Expression Profiles Identifies Network Alterations in Aging and Alzheimer's Disease. Front Aging Neurosci. 2018 May 23;10:153. doi: 10.3389/fnagi.2018.00153. PMID: 29875655; PMCID: PMC5974201.
MAPK1	Lanke V, Moolamalla STR, Roy D, Vinod PK. Integrative Analysis of Hippocampus Gene Expression Profiles Identifies Network Alterations in Aging and Alzheimer's Disease. Front Aging Neurosci. 2018 May 23;10:153. doi: 10.3389/fnagi.2018.00153. PMID: 29875655; PMCID: PMC5974201.
RAD21	Lanke V, Moolamalla STR, Roy D, Vinod PK. Integrative Analysis of Hippocampus Gene Expression Profiles Identifies Network Alterations in Aging and Alzheimer's Disease. Front Aging Neurosci. 2018 May 23;10:153. doi: 10.3389/fnagi.2018.00153. PMID: 29875655; PMCID: PMC5974201.
ATXN1	Lanke V, Moolamalla STR, Roy D, Vinod PK. Integrative Analysis of Hippocampus Gene Expression Profiles Identifies Network Alterations in Aging and Alzheimer's Disease. Front Aging Neurosci. 2018 May 23;10:153. doi: 10.3389/fnagi.2018.00153. PMID: 29875655; PMCID: PMC5974201.
SRC	Lanke V, Moolamalla STR, Roy D, Vinod PK. Integrative Analysis of Hippocampus Gene Expression Profiles Identifies Network Alterations in Aging and Alzheimer's Disease. Front Aging Neurosci. 2018 May 23;10:153. doi: 10.3389/fnagi.2018.00153. PMID: 29875655; PMCID: PMC5974201.
CTCF	Lanke V, Moolamalla STR, Roy D, Vinod PK. Integrative Analysis of Hippocampus Gene Expression Profiles Identifies Network Alterations in Aging and Alzheimer's Disease. Front Aging Neurosci. 2018 May 23;10:153. doi: 10.3389/fnagi.2018.00153. PMID: 29875655; PMCID: PMC5974201.
CALM1	Lanke V, Moolamalla STR, Roy D, Vinod PK. Integrative Analysis of Hippocampus Gene Expression Profiles Identifies Network Alterations in Aging and Alzheimer's Disease. Front Aging Neurosci. 2018 May 23;10:153. doi: 10.3389/fnagi.2018.00153. PMID: 29875655; PMCID: PMC5974201.
PRKCZ	Lanke V, Moolamalla STR, Roy D, Vinod PK. Integrative Analysis of Hippocampus Gene Expression Profiles Identifies Network Alterations in Aging and Alzheimer's Disease. Front Aging Neurosci. 2018 May 23;10:153. doi: 10.3389/fnagi.2018.00153. PMID: 29875655; PMCID: PMC5974201.
GADP1	Lanke V, Moolamalla STR, Roy D, Vinod PK. Integrative Analysis of Hippocampus Gene Expression Profiles Identifies Network Alterations in Aging and Alzheimer's Disease. Front Aging Neurosci. 2018 May 23;10:153. doi: 10.3389/fnagi.2018.00153. PMID: 29875655; PMCID: PMC5974201.
CDC42	1.Kerber RA, O'Brien E, Cawthon RM. Gene expression profiles associated with aging and mortality in humans. Aging Cell. 2009 Jun;8(3):239-50. doi: 10.1111/j.1474-9726.2009.00467.x. Epub 2009 Feb 26. PMID: 19245677; PMCID: PMC2759984 and 2. Lanke V, Moolamalla STR, Roy D, Vinod PK. Integrative Analysis of Hippocampus Gene Expression Profiles Identifies Network Alterations in Aging and Alzheimer's …
ALDH3B1	Sood S, Gallagher IJ, Lunnon K, Rullman E, Keohane A, Crossland H, Phillips BE, Cederholm T, Jensen T, van Loon LJ, Lannfelt L, Kraus WE, Atherton PJ, Howard R, Gustafsson T, Hodges A, Timmons JA. A novel multi-tissue RNA diagnostic of healthy ageing relates to cognitive health status. Genome Biol. 2015 Sep 7;16(1):185. doi: 10.1186/s13059-015-0750-x. PMID: 26343147; PMCID: PMC4561473.
CAPN1	Sood S, Gallagher IJ, Lunnon K, Rullman E, Keohane A, Crossland H, Phillips BE, Cederholm T, Jensen T, van Loon LJ, Lannfelt L, Kraus WE, Atherton PJ, Howard R, Gustafsson T, Hodges A, Timmons JA. A novel multi-tissue RNA diagnostic of healthy ageing relates to cognitive health status. Genome Biol. 2015 Sep 7;16(1):185. doi: 10.1186/s13059-015-0750-x. PMID: 26343147; PMCID: PMC4561473.
CDC42EP2	Sood S, Gallagher IJ, Lunnon K, Rullman E, Keohane A, Crossland H, Phillips BE, Cederholm T, Jensen T, van Loon LJ, Lannfelt L, Kraus WE, Atherton PJ, Howard R, Gustafsson T, Hodges A, Timmons JA. A novel multi-tissue RNA diagnostic of healthy ageing relates to cognitive health status. Genome Biol. 2015 Sep 7;16(1):185. doi: 10.1186/s13059-015-0750-x. PMID: 26343147; PMCID: PMC4561473.
CORO1B	Sood S, Gallagher IJ, Lunnon K, Rullman E, Keohane A, Crossland H, Phillips BE, Cederholm T, Jensen T, van Loon LJ, Lannfelt L, Kraus WE, Atherton PJ, Howard R, Gustafsson T, Hodges A, Timmons JA. A novel multi-tissue RNA diagnostic of healthy ageing relates to cognitive health status. Genome Biol. 2015 Sep 7;16(1):185. doi: 10.1186/s13059-015-0750-x. PMID: 26343147; PMCID: PMC4561473.
LTBP3	Sood S, Gallagher IJ, Lunnon K, Rullman E, Keohane A, Crossland H, Phillips BE, Cederholm T, Jensen T, van Loon LJ, Lannfelt L, Kraus WE, Atherton PJ, Howard R, Gustafsson T, Hodges A, Timmons JA. A novel multi-tissue RNA diagnostic of healthy ageing relates to cognitive health status. Genome Biol. 2015 Sep 7;16(1):185. doi: 10.1186/s13059-015-0750-x. PMID: 26343147; PMCID: PMC4561473.
NRXN2	Sood S, Gallagher IJ, Lunnon K, Rullman E, Keohane A, Crossland H, Phillips BE, Cederholm T, Jensen T, van Loon LJ, Lannfelt L, Kraus WE, Atherton PJ, Howard R, Gustafsson T, Hodges A, Timmons JA. A novel multi-tissue RNA diagnostic of healthy ageing relates to cognitive health status. Genome Biol. 2015 Sep 7;16(1):185. doi: 10.1186/s13059-015-0750-x. PMID: 26343147; PMCID: PMC4561473.
PPP1R14B	Sood S, Gallagher IJ, Lunnon K, Rullman E, Keohane A, Crossland H, Phillips BE, Cederholm T, Jensen T, van Loon LJ, Lannfelt L, Kraus WE, Atherton PJ, Howard R, Gustafsson T, Hodges A, Timmons JA. A novel multi-tissue RNA diagnostic of healthy ageing relates to cognitive health status. Genome Biol. 2015 Sep 7;16(1):185. doi: 10.1186/s13059-015-0750-x. PMID: 26343147; PMCID: PMC4561473.
RCE1	Sood S, Gallagher IJ, Lunnon K, Rullman E, Keohane A, Crossland H, Phillips BE, Cederholm T, Jensen T, van Loon LJ, Lannfelt L, Kraus WE, Atherton PJ, Howard R, Gustafsson T, Hodges A, Timmons JA. A novel multi-tissue RNA diagnostic of healthy ageing relates to cognitive health status. Genome Biol. 2015 Sep 7;16(1):185. doi: 10.1186/s13059-015-0750-x. PMID: 26343147; PMCID: PMC4561473.
RCOR2	Sood S, Gallagher IJ, Lunnon K, Rullman E, Keohane A, Crossland H, Phillips BE, Cederholm T, Jensen T, van Loon LJ, Lannfelt L, Kraus WE, Atherton PJ, Howard R, Gustafsson T, Hodges A, Timmons JA. A novel multi-tissue RNA diagnostic of healthy ageing relates to cognitive health status. Genome Biol. 2015 Sep 7;16(1):185. doi: 10.1186/s13059-015-0750-x. PMID: 26343147; PMCID: PMC4561473.
SART1	Sood S, Gallagher IJ, Lunnon K, Rullman E, Keohane A, Crossland H, Phillips BE, Cederholm T, Jensen T, van Loon LJ, Lannfelt L, Kraus WE, Atherton PJ, Howard R, Gustafsson T, Hodges A, Timmons JA. A novel multi-tissue RNA diagnostic of healthy ageing relates to cognitive health status. Genome Biol. 2015 Sep 7;16(1):185. doi: 10.1186/s13059-015-0750-x. PMID: 26343147; PMCID: PMC4561473.
SYT12	Sood S, Gallagher IJ, Lunnon K, Rullman E, Keohane A, Crossland H, Phillips BE, Cederholm T, Jensen T, van Loon LJ, Lannfelt L, Kraus WE, Atherton PJ, Howard R, Gustafsson T, Hodges A, Timmons JA. A novel multi-tissue RNA diagnostic of healthy ageing relates to cognitive health status. Genome Biol. 2015 Sep 7;16(1):185. doi: 10.1186/s13059-015-0750-x. PMID: 26343147; PMCID: PMC4561473.
ZDHHC24	Sood S, Gallagher IJ, Lunnon K, Rullman E, Keohane A, Crossland H, Phillips BE, Cederholm T, Jensen T, van Loon LJ, Lannfelt L, Kraus WE, Atherton PJ, Howard R, Gustafsson T, Hodges A, Timmons JA. A novel multi-tissue RNA diagnostic of healthy ageing relates to cognitive health status. Genome Biol. 2015 Sep 7;16(1):185. doi: 10.1186/s13059-015-0750-x. PMID: 26343147; PMCID: PMC4561473.
FXYD2	Sood S, Gallagher IJ, Lunnon K, Rullman E, Keohane A, Crossland H, Phillips BE, Cederholm T, Jensen T, van Loon LJ, Lannfelt L, Kraus WE, Atherton PJ, Howard R, Gustafsson T, Hodges A, Timmons JA. A novel multi-tissue RNA diagnostic of healthy ageing relates to cognitive health status. Genome Biol. 2015 Sep 7;16(1):185. doi: 10.1186/s13059-015-0750-x. PMID: 26343147; PMCID: PMC4561473.
SCN2B	Sood S, Gallagher IJ, Lunnon K, Rullman E, Keohane A, Crossland H, Phillips BE, Cederholm T, Jensen T, van Loon LJ, Lannfelt L, Kraus WE, Atherton PJ, Howard R, Gustafsson T, Hodges A, Timmons JA. A novel multi-tissue RNA diagnostic of healthy ageing relates to cognitive health status. Genome Biol. 2015 Sep 7;16(1):185. doi: 10.1186/s13059-015-0750-x. PMID: 26343147; PMCID: PMC4561473.
TMPRSS13	Sood S, Gallagher IJ, Lunnon K, Rullman E, Keohane A, Crossland H, Phillips BE, Cederholm T, Jensen T, van Loon LJ, Lannfelt L, Kraus WE, Atherton PJ, Howard R, Gustafsson T, Hodges A, Timmons JA. A novel multi-tissue RNA diagnostic of healthy ageing relates to cognitive health status. Genome Biol. 2015 Sep 7;16(1):185. doi: 10.1186/s13059-015-0750-x. PMID: 26343147; PMCID: PMC4561473.
FAM83B	Tumasian RA 3rd, Harish A, Kundu G, Yang JH, Ubaida-Mohien C, Gonzalez-Freire M, Kaileh M, Zukley LM, Chia CW, Lyashkov A, Wood WH 3rd, Piao Y, Coletta C, Ding J, Gorospe M, Sen R, De S, Ferrucci L. Skeletal muscle transcriptome in healthy aging. Nat Commun. 2021 Apr 1;12(1):2014. doi: 10.1038/s41467-021-22168-2. PMID: 33795677; PMCID: PMC8016876.
LGI1	Tumasian RA 3rd, Harish A, Kundu G, Yang JH, Ubaida-Mohien C, Gonzalez-Freire M, Kaileh M, Zukley LM, Chia CW, Lyashkov A, Wood WH 3rd, Piao Y, Coletta C, Ding J, Gorospe M, Sen R, De S, Ferrucci L. Skeletal muscle transcriptome in healthy aging. Nat Commun. 2021 Apr 1;12(1):2014. doi: 10.1038/s41467-021-22168-2. PMID: 33795677; PMCID: PMC8016876.
NR2F2	Tumasian RA 3rd, Harish A, Kundu G, Yang JH, Ubaida-Mohien C, Gonzalez-Freire M, Kaileh M, Zukley LM, Chia CW, Lyashkov A, Wood WH 3rd, Piao Y, Coletta C, Ding J, Gorospe M, Sen R, De S, Ferrucci L. Skeletal muscle transcriptome in healthy aging. Nat Commun. 2021 Apr 1;12(1):2014. doi: 10.1038/s41467-021-22168-2. PMID: 33795677; PMCID: PMC8016876.
UNC13C	Tumasian RA 3rd, Harish A, Kundu G, Yang JH, Ubaida-Mohien C, Gonzalez-Freire M, Kaileh M, Zukley LM, Chia CW, Lyashkov A, Wood WH 3rd, Piao Y, Coletta C, Ding J, Gorospe M, Sen R, De S, Ferrucci L. Skeletal muscle transcriptome in healthy aging. Nat Commun. 2021 Apr 1;12(1):2014. doi: 10.1038/s41467-021-22168-2. PMID: 33795677; PMCID: PMC8016876.
COL4A5	Tumasian RA 3rd, Harish A, Kundu G, Yang JH, Ubaida-Mohien C, Gonzalez-Freire M, Kaileh M, Zukley LM, Chia CW, Lyashkov A, Wood WH 3rd, Piao Y, Coletta C, Ding J, Gorospe M, Sen R, De S, Ferrucci L. Skeletal muscle transcriptome in healthy aging. Nat Commun. 2021 Apr 1;12(1):2014. doi: 10.1038/s41467-021-22168-2. PMID: 33795677; PMCID: PMC8016876.
CORO1A	Kerber RA, O'Brien E, Cawthon RM. Gene expression profiles associated with aging and mortality in humans. Aging Cell. 2009 Jun;8(3):239-50. doi: 10.1111/j.1474-9726.2009.00467.x. Epub 2009 Feb 26. PMID: 19245677; PMCID: PMC2759984
ALOX15B	1. Wang F, Yang J, Lin H, Li Q, Ye Z, Lu Q, Chen L, Tu Z, Tian G. Improved Human Age Prediction by Using Gene Expression Profiles From Multiple Tissues. Front Genet. 2020 Sep 24;11:1025. doi: 10.3389/fgene.2020.01025. PMID: 33101366; PMCID: PMC7546819. and 2. Kevin Ginsburg, Greg Dyson, Aliccia Bollig-Fischer and Isaac Powell. MP84-19 ELEVATED EXPRESSION OF 15-LIPOXYGENASE-2 (ALOX15B) IS ASSOCIAT…
RASSF8	Wang F, Yang J, Lin H, Li Q, Ye Z, Lu Q, Chen L, Tu Z, Tian G. Improved Human Age Prediction by Using Gene Expression Profiles From Multiple Tissues. Front Genet. 2020 Sep 24;11:1025. doi: 10.3389/fgene.2020.01025. PMID: 33101366; PMCID: PMC7546819.
LMNA	Gonzalo S, Kreienkamp R, Askjaer P. Hutchinson-Gilford Progeria Syndrome: A premature aging disease caused by LMNA gene mutations. Ageing Res Rev. 2017 Jan;33:18-29. doi: 10.1016/j.arr.2016.06.007. Epub 2016 Jun 29. PMID: 27374873; PMCID: PMC5195863.

## Sheet: Suppl Table 2
Supplementary Table 2. Cox proportional hazards analysis on Taylor et al training cohort, adjusted for Gleason score and chronological aging
Gene	Coefficient	P-value	Hazard Raio	95% conf.low	95% conf.high
CD44	-0.712692	0.0005371	0.490323	-1.11623	-0.309157
GADD45B	-0.601735	0.00839453	0.54786	-1.04919	-0.154285
STAT3	-0.409994	0.0167089	0.663654	-0.745789	-0.0741995
GFAP	0.263108	0.0364719	1.30097	0.0165621	0.509655
RCOR2	0.301395	0.0660972	1.35174	-0.020041	0.622832
COL4A5	-0.399598	0.0683844	0.67059	-0.829344	0.0301482
RAD21	-0.413205	0.0694188	0.661526	-0.859245	0.0328345
LMNA	-0.326116	0.0902177	0.721721	-0.703378	0.0511456
CEBPB	-0.266242	0.107146	0.766254	-0.590125	0.0576404
CDKN1A	-0.294032	0.116787	0.745253	-0.66147	0.0734065
NRXN2	0.298134	0.120523	1.34734	-0.0782272	0.674496
SYNJ1	-0.286224	0.125671	0.751095	-0.652548	0.0801007
SRC	-0.269045	0.127705	0.764108	-0.615234	0.0771432
SHC1	0.306991	0.141145	1.35933	-0.101895	0.715876
TMPRSS13	0.255554	0.145142	1.29118	-0.088241	0.59935
FOS	-0.267387	0.153155	0.765377	-0.63426	0.0994859
HIF1A	-0.248031	0.169808	0.780336	-0.602141	0.10608
ZDHHC24	0.244219	0.170213	1.27662	-0.104781	0.59322
LTBP3	0.240487	0.1782	1.27187	-0.109613	0.590586
ALOX15B	-0.263863	0.181703	0.768079	-0.651096	0.123371
SCN2B	0.227844	0.222824	1.25589	-0.138478	0.594167
SYK	0.149994	0.238368	1.16183	-0.0993389	0.399327
CORO1A	0.197071	0.241848	1.21783	-0.132951	0.527093
LGI1	0.137411	0.271692	1.1473	-0.10761	0.382431
CALM1	-0.196172	0.274968	0.821871	-0.548368	0.156024
MAPK9	0.225741	0.283689	1.25325	-0.18696	0.638442
FAM83B	-0.270345	0.286071	0.763116	-0.767042	0.226352
ALDH1L1	0.237575	0.294554	1.26817	-0.206659	0.68181
FXYD2	0.197276	0.295413	1.21808	-0.172261	0.566814
GDAP1	0.263376	0.307723	1.30132	0.0149424	0.511809
UNC13C	0.170198	0.329003	1.18554	-0.171543	0.511938
SYT12	0.170851	0.365511	1.18631	-0.199198	0.5409
CTCF	-0.150163	0.423522	0.860568	-0.517905	0.217579
CAPN1	-0.146664	0.42524	0.863584	-0.507173	0.213845
RCE1	-0.137543	0.440321	0.871497	-0.486898	0.211811
TGFB1	-0.134236	0.456483	0.874384	-0.487552	0.219081
PPP1R14B	0.145345	0.459812	1.15644	-0.240055	0.530746
S100A8	-0.106166	0.532445	0.899275	-0.439482	0.22715
CHI3L1	0.0927014	0.561324	1.09713	-0.220087	0.40549
ALDH3B1	0.111229	0.589062	1.11765	-0.292338	0.514796
MAPK1	-0.0716567	0.660238	0.93085	-0.391151	0.247837
CORO1B	-0.0638883	0.672625	0.93811	-0.36023	0.232454
CDC42	-0.0840918	0.682827	0.919347	-0.487453	0.319269
RASSF8	-0.070677	0.728912	0.931763	-0.470374	0.32902
NR2F2	-0.0439351	0.781718	0.957016	-0.354715	0.266844
SART1	0.0461809	0.804938	1.04726	-0.320326	0.412687
ATXN1	-0.0436143	0.807339	0.957323	-0.394153	0.306925
CDC42EP2	0.0277141	0.863569	1.0281	-0.288399	0.343827
PRKCZ	-0.0280012	0.874814	0.972387	-0.376352	0.320349
VEGFA	-0.0257747	0.886862	0.974555	-0.380843	0.329293
VIM	-0.0276024	0.896672	0.972775	-0.444182	0.388977
YWHAZ	-0.01149	0.958688	0.988576	-0.446235	0.423255

## Sheet: Suppl Table 3
Supplementary Table 3. Cox proportional hazards analysis on BEAT AML training cohort, adjusted for cytogenetic risk score and chronological aging
Gene	Coefficient	P-value	Hazard Raio	95% conf.low	95% conf.high
CDC42EP2	0.4	0.0071	1.4887	1.1142	1.9892
CDC42	0.42	0.0144	1.5161	1.0862	2.1161
ALOX15B	0.21	0.0452	1.228	1.0044	1.5012
RASSF8	0.23	0.0544	1.2584	0.9957	1.5906
CH13L1	0.18	0.1884	1.1972	0.9155	1.5656
CALM1	0.19	0.2108	1.2052	0.8997	1.6145
CD44	-0.2	0.2145	0.819	0.5976	1.1225
SHC1	0.22	0.2244	1.2472	0.8733	1.781
GFAP	0.16	0.2318	1.1689	0.9051	1.5097
ALDH1L1	-0.24	0.2358	0.7848	0.5258	1.1714
MAPK9	-0.2	0.257	0.8215	0.5848	1.1541
S100A8	0.16	0.2584	1.1724	0.8898	1.5446
RAD21	0.16	0.285	1.1782	0.8723	1.5915
YWHAZ	0.16	0.3023	1.1741	0.8655	1.5927
CAPN1	0.14	0.3112	1.1536	0.8749	1.521
RCE1	0.16	0.3434	1.17	0.8456	1.6189
SYNJ1	0.13	0.3444	1.14	0.8689	1.4956
LMNA	0.14	0.3553	1.1463	0.8582	1.5311
SCN2B	0.17	0.3679	1.1898	0.815	1.737
NRXN2	0.09	0.3823	1.098	0.8903	1.354
TGFB1	-0.16	0.3836	0.8532	0.597	1.2193
PPP1R14B	0.13	0.3971	1.136	0.8457	1.5259
CORO1B	0.1	0.5086	1.1075	0.8181	1.4993
ATXN1	0.11	0.5092	1.1114	0.8122	1.521
SRC	0.09	0.5103	1.0936	0.8379	1.4272
FAM83B	0.09	0.52	1.0993	0.8239	1.4667
VIM	0.09	0.5568	1.0994	0.8014	1.5083
FXYD2	-0.12	0.5636	0.8831	0.5793	1.3464
NR2F2	-0.14	0.576	0.8737	0.5442	1.4027
CORO1A	-0.09	0.5913	0.9137	0.6572	1.2702
UNC13C	0.05	0.5989	1.0505	0.8743	1.2622
ALDH3B1	-0.08	0.6061	0.9259	0.6909	1.2408
HIF1A	0.06	0.6431	1.063	0.8209	1.3766
SART1	-0.07	0.6477	0.9369	0.7085	1.2389
CTCF	0.07	0.6574	1.0687	0.7968	1.4333
STAT3	-0.07	0.6801	0.9309	0.6623	1.3084
VEGFA	-0.07	0.6905	0.9312	0.6558	1.3223
ZDHHC24	-0.06	0.7151	0.9442	0.6937	1.2851
FOS	0.05	0.7476	1.0504	0.7787	1.4169
SYK	0.05	0.7524	1.0498	0.7763	1.4196
SYT12	0.03	0.7726	1.034	0.8241	1.2975
PRKCZ	0.04	0.7757	1.0444	0.7745	1.4084
LGI1	-0.05	0.7892	0.9514	0.6605	1.3705
MAPK1	0.04	0.7954	1.0448	0.7501	1.4554
CDKN1A	-0.04	0.8215	0.9643	0.7035	1.322
GADD45B	-0.04	0.8248	0.9595	0.6657	1.383
TMPRSS13	0.03	0.8572	1.0262	0.774	1.3607
CEBPB	0.02	0.9153	1.0179	0.7345	1.4106
COL4A5	0.01	0.9411	1.0128	0.7228	1.4192
RCOR2	0	0.9837	1.003	0.7516	1.3385
LTBP3	0	0.9838	0.9967	0.7247	1.3707
GDAP1	0	0.9959	1.0008	0.738	1.3573
